# Supplementary material for: Differential expression of microRNA between normally developed and underdeveloped female worms of Schistosoma japonicum
Source: Vet Res. 2020 Sep 25;51:126. doi: 10.1186/s13567-020-00851-4 (PMC7519503; doi:10.1186/s13567-020-00851-4)
Supplement: Supplementary file 4 — Additional file 4. The target genes of up-regulated miRNAs GO terms. [file 13567_2020_851_MOESM4_ESM.xls]

## Sheet: mir_up_gene_down.GO2gene
Table S2. The target genes of up-regulated miRNAs GO terms
Ontology	Class	Numbers_of_mir_up_gene_down	Genes_of_mir_up_gene_down
biological_process	biological regulation	9	Sjc_0027970|Sjp_0027970|SJC_S000172.207150;Sjc_0121800|Sjp_0121800|SJC_S014309.1911;Sjc_0005980|Sjp_0005980|SJC_S000018.784920;Sjc_0001610|Sjp_0001610|SJC_S000003.878709;Sjc_0117060|Sjp_0117060|SJC_S009046.212;Sjc_0081250|Sjp_0081250|SJC_S001569.8353;Sjc_0009630|Sjp_0009630|SJC_S000033.179877;Sjc_0080070|Sjp_0080070|SJC_S001465.7563;Sjc_0043990|Sjp_0043990|SJC_S000363.385960
biological_process	cellular component organization or biogenesis	6	Sjc_0027970|Sjp_0027970|SJC_S000172.207150;Sjc_0121800|Sjp_0121800|SJC_S014309.1911;Sjc_0063230|Sjp_0063230|SJC_S000754.109;Sjc_0074210|Sjp_0074210|SJC_S001151.1694;Sjc_0017990|Sjp_0017990|SJC_S000087.330711;Sjc_0081250|Sjp_0081250|SJC_S001569.8353
biological_process	cellular process	21	Sjc_0117060|Sjp_0117060|SJC_S009046.212;Sjc_0027970|Sjp_0027970|SJC_S000172.207150;Sjc_0087750|Sjp_0087750|SJC_S002004.25612;Sjc_0095240|Sjp_0095240|SJC_S002742.493;Sjc_0030100|Sjp_0030100|SJC_S000192.372266;Sjc_0001530|Sjp_0001530|SJC_S000003.429479;Sjc_0038180|Sjp_0038180|SJC_S000278.140586;Sjc_0017990|Sjp_0017990|SJC_S000087.330711;Sjc_0121800|Sjp_0121800|SJC_S014309.1911;Sjc_0074210|Sjp_00742…
biological_process	developmental process	11	Sjc_0098850|Sjp_0098850|SJC_S003598.2769;Sjc_0117060|Sjp_0117060|SJC_S009046.212;Sjc_0027970|Sjp_0027970|SJC_S000172.207150;Sjc_0005980|Sjp_0005980|SJC_S000018.784920;Sjc_0043990|Sjp_0043990|SJC_S000363.385960;Sjc_0121800|Sjp_0121800|SJC_S014309.1911;Sjc_0017680|Sjp_0017680|SJC_S000085.514615;Sjc_0074210|Sjp_0074210|SJC_S001151.1694;Sjc_0001640|Sjp_0001640|SJC_S000003.924123;Sjc_0063230|Sjp_00632…
biological_process	establishment of localization	10	Sjc_0001530|Sjp_0001530|SJC_S000003.429479;Sjc_0010110|Sjp_0010110|SJC_S000036.119725;Sjc_0121800|Sjp_0121800|SJC_S014309.1911;Sjc_0001610|Sjp_0001610|SJC_S000003.878709;Sjc_0009630|Sjp_0009630|SJC_S000033.179877;Sjc_0000030|Sjp_0000030|SJC_S000000.31678;Sjc_0081760|Sjp_0081760|SJC_S001591.720;Sjc_0051180|Sjp_0051180|SJC_S000484.30833;Sjc_0071850|Sjp_0071850|SJC_S001023.63999;Sjc_0030030|Sjp_0030…
biological_process	growth	3	Sjc_0117060|Sjp_0117060|SJC_S009046.212;Sjc_0074210|Sjp_0074210|SJC_S001151.1694;Sjc_0043990|Sjp_0043990|SJC_S000363.385960
biological_process	immune system process	1	Sjc_0121800|Sjp_0121800|SJC_S014309.1911
biological_process	localization	10	Sjc_0001530|Sjp_0001530|SJC_S000003.429479;Sjc_0010110|Sjp_0010110|SJC_S000036.119725;Sjc_0121800|Sjp_0121800|SJC_S014309.1911;Sjc_0001610|Sjp_0001610|SJC_S000003.878709;Sjc_0009630|Sjp_0009630|SJC_S000033.179877;Sjc_0000030|Sjp_0000030|SJC_S000000.31678;Sjc_0081760|Sjp_0081760|SJC_S001591.720;Sjc_0051180|Sjp_0051180|SJC_S000484.30833;Sjc_0071850|Sjp_0071850|SJC_S001023.63999;Sjc_0030030|Sjp_0030…
biological_process	metabolic process	9	Sjc_0078540|Sjp_0078540|SJC_S001346.18243;Sjc_0017990|Sjp_0017990|SJC_S000087.330711;Sjc_0027970|Sjp_0027970|SJC_S000172.207150;Sjc_0126800|Sjp_0126800|SJC_S020918.206;Sjc_0068110|Sjp_0068110|SJC_S000903.42318;Sjc_0031630|Sjp_0031630|SJC_S000203.86734;Sjc_0081760|Sjp_0081760|SJC_S001591.720;Sjc_0000030|Sjp_0000030|SJC_S000000.31678;Sjc_0121800|Sjp_0121800|SJC_S014309.1911
biological_process	multicellular organismal process	11	Sjc_0098850|Sjp_0098850|SJC_S003598.2769;Sjc_0117060|Sjp_0117060|SJC_S009046.212;Sjc_0087750|Sjp_0087750|SJC_S002004.25612;Sjc_0027970|Sjp_0027970|SJC_S000172.207150;Sjc_0005980|Sjp_0005980|SJC_S000018.784920;Sjc_0043990|Sjp_0043990|SJC_S000363.385960;Sjc_0121800|Sjp_0121800|SJC_S014309.1911;Sjc_0017680|Sjp_0017680|SJC_S000085.514615;Sjc_0074210|Sjp_0074210|SJC_S001151.1694;Sjc_0036560|Sjp_003656…
biological_process	negative regulation of biological process	1	Sjc_0027970|Sjp_0027970|SJC_S000172.207150
biological_process	positive regulation of biological process	1	Sjc_0027970|Sjp_0027970|SJC_S000172.207150
biological_process	regulation of biological process	8	Sjc_0027970|Sjp_0027970|SJC_S000172.207150;Sjc_0121800|Sjp_0121800|SJC_S014309.1911;Sjc_0005980|Sjp_0005980|SJC_S000018.784920;Sjc_0001610|Sjp_0001610|SJC_S000003.878709;Sjc_0117060|Sjp_0117060|SJC_S009046.212;Sjc_0081250|Sjp_0081250|SJC_S001569.8353;Sjc_0080070|Sjp_0080070|SJC_S001465.7563;Sjc_0043990|Sjp_0043990|SJC_S000363.385960
biological_process	reproduction	1	Sjc_0001640|Sjp_0001640|SJC_S000003.924123
biological_process	reproductive process	1	Sjc_0001640|Sjp_0001640|SJC_S000003.924123
biological_process	response to stimulus	6	Sjc_0027970|Sjp_0027970|SJC_S000172.207150;Sjc_0117060|Sjp_0117060|SJC_S009046.212;Sjc_0010110|Sjp_0010110|SJC_S000036.119725;Sjc_0129240|Sjp_0129240|SJC_S024029.162;Sjc_0080070|Sjp_0080070|SJC_S001465.7563;Sjc_0121800|Sjp_0121800|SJC_S014309.1911
biological_process	signaling	5	Sjc_0027970|Sjp_0027970|SJC_S000172.207150;Sjc_0087750|Sjp_0087750|SJC_S002004.25612;Sjc_0117060|Sjp_0117060|SJC_S009046.212;Sjc_0080070|Sjp_0080070|SJC_S001465.7563;Sjc_0121800|Sjp_0121800|SJC_S014309.1911
biological_process	single-organism process	22	Sjc_0098850|Sjp_0098850|SJC_S003598.2769;Sjc_0117060|Sjp_0117060|SJC_S009046.212;Sjc_0001530|Sjp_0001530|SJC_S000003.429479;Sjc_0010110|Sjp_0010110|SJC_S000036.119725;Sjc_0027970|Sjp_0027970|SJC_S000172.207150;Sjc_0087750|Sjp_0087750|SJC_S002004.25612;Sjc_0005980|Sjp_0005980|SJC_S000018.784920;Sjc_0043990|Sjp_0043990|SJC_S000363.385960;Sjc_0121800|Sjp_0121800|SJC_S014309.1911;Sjc_0017680|Sjp_0017…
cellular_component	cell	20	Sjc_0017680|Sjp_0017680|SJC_S000085.514615;Sjc_0126800|Sjp_0126800|SJC_S020918.206;Sjc_0001640|Sjp_0001640|SJC_S000003.924123;Sjc_0074210|Sjp_0074210|SJC_S001151.1694;Sjc_0001610|Sjp_0001610|SJC_S000003.878709;Sjc_0063230|Sjp_0063230|SJC_S000754.109;Sjc_0054830|Sjp_0054830|SJC_S000556.68480;Sjc_0036560|Sjp_0036560|SJC_S000258.345983;Sjc_0005980|Sjp_0005980|SJC_S000018.784920;Sjc_0058470|Sjp_00584…
cellular_component	cell part	20	Sjc_0017680|Sjp_0017680|SJC_S000085.514615;Sjc_0126800|Sjp_0126800|SJC_S020918.206;Sjc_0001640|Sjp_0001640|SJC_S000003.924123;Sjc_0074210|Sjp_0074210|SJC_S001151.1694;Sjc_0001610|Sjp_0001610|SJC_S000003.878709;Sjc_0063230|Sjp_0063230|SJC_S000754.109;Sjc_0054830|Sjp_0054830|SJC_S000556.68480;Sjc_0036560|Sjp_0036560|SJC_S000258.345983;Sjc_0005980|Sjp_0005980|SJC_S000018.784920;Sjc_0058470|Sjp_00584…
cellular_component	extracellular region	1	Sjc_0098850|Sjp_0098850|SJC_S003598.2769
cellular_component	macromolecular complex	4	Sjc_0027970|Sjp_0027970|SJC_S000172.207150;Sjc_0121800|Sjp_0121800|SJC_S014309.1911;Sjc_0054830|Sjp_0054830|SJC_S000556.68480;Sjc_0027340|Sjp_0027340|SJC_S000166.103947
cellular_component	membrane	10	Sjc_0001610|Sjp_0001610|SJC_S000003.878709;Sjc_0074210|Sjp_0074210|SJC_S001151.1694;Sjc_0055340|Sjp_0055340|SJC_S000570.11307;Sjc_0095240|Sjp_0095240|SJC_S002742.493;Sjc_0009630|Sjp_0009630|SJC_S000033.179877;Sjc_0128710|Sjp_0128710|SJC_S023587.1979;Sjc_0027970|Sjp_0027970|SJC_S000172.207150;Sjc_0081760|Sjp_0081760|SJC_S001591.720;Sjc_0071850|Sjp_0071850|SJC_S001023.63999;Sjc_0010110|Sjp_0010110|…
cellular_component	membrane part	4	Sjc_0081760|Sjp_0081760|SJC_S001591.720;Sjc_0010110|Sjp_0010110|SJC_S000036.119725;Sjc_0001610|Sjp_0001610|SJC_S000003.878709;Sjc_0071850|Sjp_0071850|SJC_S001023.63999
cellular_component	organelle	13	Sjc_0017680|Sjp_0017680|SJC_S000085.514615;Sjc_0126800|Sjp_0126800|SJC_S020918.206;Sjc_0001640|Sjp_0001640|SJC_S000003.924123;Sjc_0001610|Sjp_0001610|SJC_S000003.878709;Sjc_0063230|Sjp_0063230|SJC_S000754.109;Sjc_0027970|Sjp_0027970|SJC_S000172.207150;Sjc_0081760|Sjp_0081760|SJC_S001591.720;Sjc_0081250|Sjp_0081250|SJC_S001569.8353;Sjc_0131210|Sjp_0131210|SJC_S025924.126;Sjc_0071850|Sjp_0071850|SJ…
cellular_component	organelle part	6	Sjc_0001610|Sjp_0001610|SJC_S000003.878709;Sjc_0063230|Sjp_0063230|SJC_S000754.109;Sjc_0081760|Sjp_0081760|SJC_S001591.720;Sjc_0071850|Sjp_0071850|SJC_S001023.63999;Sjc_0054830|Sjp_0054830|SJC_S000556.68480;Sjc_0027340|Sjp_0027340|SJC_S000166.103947
cellular_component	synapse	2	Sjc_0001610|Sjp_0001610|SJC_S000003.878709;Sjc_0074210|Sjp_0074210|SJC_S001151.1694
cellular_component	synapse part	1	Sjc_0001610|Sjp_0001610|SJC_S000003.878709
molecular_function	binding	16	Sjc_0056260|Sjp_0056260|SJC_S000585.220355;Sjc_0030100|Sjp_0030100|SJC_S000192.372266;Sjc_0091950|Sjp_0091950|SJC_S002465.128853;Sjc_0005980|Sjp_0005980|SJC_S000018.784920;Sjc_0017990|Sjp_0017990|SJC_S000087.330711;Sjc_0131210|Sjp_0131210|SJC_S025924.126;Sjc_0001610|Sjp_0001610|SJC_S000003.878709;Sjc_0054830|Sjp_0054830|SJC_S000556.68480;Sjc_0063230|Sjp_0063230|SJC_S000754.109;Sjc_0027970|Sjp_002…
molecular_function	catalytic activity	17	Sjc_0085200|Sjp_0085200|SJC_S001798.2337;Sjc_0068110|Sjp_0068110|SJC_S000903.42318;Sjc_0081760|Sjp_0081760|SJC_S001591.720;Sjc_0031630|Sjp_0031630|SJC_S000203.86734;Sjc_0095240|Sjp_0095240|SJC_S002742.493;Sjc_0027340|Sjp_0027340|SJC_S000166.103947;Sjc_0131210|Sjp_0131210|SJC_S025924.126;Sjc_0038180|Sjp_0038180|SJC_S000278.140586;Sjc_0017990|Sjp_0017990|SJC_S000087.330711;Sjc_0033580|Sjp_0033580|S…
molecular_function	enzyme regulator activity	1	Sjc_0117060|Sjp_0117060|SJC_S009046.212
molecular_function	molecular transducer activity	2	Sjc_0095240|Sjp_0095240|SJC_S002742.493;Sjc_0028820|Sjp_0028820|SJC_S000181.52388
molecular_function	transporter activity	5	Sjc_0001530|Sjp_0001530|SJC_S000003.429479;Sjc_0010110|Sjp_0010110|SJC_S000036.119725;Sjc_0081760|Sjp_0081760|SJC_S001591.720;Sjc_0000030|Sjp_0000030|SJC_S000000.31678;Sjc_0009630|Sjp_0009630|SJC_S000033.179877
