# Supplementary material for: Differential expression of microRNA between normally developed and underdeveloped female worms of Schistosoma japonicum
Source: Vet Res. 2020 Sep 25;51:126. doi: 10.1186/s13567-020-00851-4 (PMC7519503; doi:10.1186/s13567-020-00851-4)
Supplement: Supplementary file 5 — Additional file 5. The target genes of down-regulated miRNAs GO terms. [file 13567_2020_851_MOESM5_ESM.xls]

## Sheet: mir_down_gene_up.GO2gene
Table S3. The target genes of down-regulated miRNAs GO terms
Ontology	Class	Numbers_of_mir_down_gene_up	Genes_of_mir_down_gene_up
biological_process	biological adhesion	1	Sjc_0018000|Sjp_0018000|SJC_S000087.375209
biological_process	biological regulation	11	Sjc_0018000|Sjp_0018000|SJC_S000087.375209;Sjc_0000920|Sjp_0000920|SJC_S000001.1296743;Sjc_0022470|Sjp_0022470|SJC_S000124.257450;Sjc_0022840|Sjp_0022840|SJC_S000128.212219;Sjc_0075410|Sjp_0075410|SJC_S001206.2433;Sjc_0035400|Sjp_0035400|SJC_S000249.211041;Sjc_0039940|Sjp_0039940|SJC_S000305.55906;Sjc_0035070|Sjp_0035070|SJC_S000245.225039;Sjc_0005910|Sjp_0005910|SJC_S000018.502617;Sjc_0015820|Sj…
biological_process	cellular component organization or biogenesis	9	Sjc_0022470|Sjp_0022470|SJC_S000124.257450;Sjc_0091980|Sjp_0091980|SJC_S002467.11983;Sjc_0018000|Sjp_0018000|SJC_S000087.375209;Sjc_0023460|Sjp_0023460|SJC_S000133.447692;Sjc_0035130|Sjp_0035130|SJC_S000247.76344;Sjc_0055090|Sjp_0055090|SJC_S000563.37832;Sjc_0042800|Sjp_0042800|SJC_S000344.29825;Sjc_0025810|Sjp_0025810|SJC_S000153.193765;Sjc_0046120|Sjp_0046120|SJC_S000399.201347
biological_process	cellular process	44	Sjc_0000740|Sjp_0000740|SJC_S000001.908572;Sjc_0046120|Sjp_0046120|SJC_S000399.201347;Sjc_0023460|Sjp_0023460|SJC_S000133.447692;Sjc_0031570|Sjp_0031570|SJC_S000202.118122;Sjc_0026200|Sjp_0026200|SJC_S000157.84837;Sjc_0068800|Sjp_0068800|SJC_S000921.43426;Sjc_0075410|Sjp_0075410|SJC_S001206.2433;Sjc_0086160|Sjp_0086160|SJC_S001851.537;Sjc_0003940|Sjp_0003940|SJC_S000010.918179;Sjc_0022950|Sjp_002…
biological_process	developmental process	8	Sjc_0018000|Sjp_0018000|SJC_S000087.375209;Sjc_0002140|Sjp_0002140|SJC_S000004.940221;Sjc_0000920|Sjp_0000920|SJC_S000001.1296743;Sjc_0029900|Sjp_0029900|SJC_S000191.483037;Sjc_0022470|Sjp_0022470|SJC_S000124.257450;Sjc_0023460|Sjp_0023460|SJC_S000133.447692;Sjc_0030900|Sjp_0030900|SJC_S000197.495344;Sjc_0035070|Sjp_0035070|SJC_S000245.225039
biological_process	establishment of localization	11	Sjc_0000920|Sjp_0000920|SJC_S000001.1296743;Sjc_0079140|Sjp_0079140|SJC_S001387.27900;Sjc_0077300|Sjp_0077300|SJC_S001301.73910;Sjc_0040780|Sjp_0040780|SJC_S000315.357600;Sjc_0055090|Sjp_0055090|SJC_S000563.37832;Sjc_0068800|Sjp_0068800|SJC_S000921.43426;Sjc_0075410|Sjp_0075410|SJC_S001206.2433;Sjc_0105130|Sjp_0105130|SJC_S004423.986;Sjc_0046220|Sjp_0046220|SJC_S000400.111660;Sjc_0019480|Sjp_0019…
biological_process	localization	13	Sjc_0000920|Sjp_0000920|SJC_S000001.1296743;Sjc_0079140|Sjp_0079140|SJC_S001387.27900;Sjc_0077300|Sjp_0077300|SJC_S001301.73910;Sjc_0018000|Sjp_0018000|SJC_S000087.375209;Sjc_0040780|Sjp_0040780|SJC_S000315.357600;Sjc_0022470|Sjp_0022470|SJC_S000124.257450;Sjc_0055090|Sjp_0055090|SJC_S000563.37832;Sjc_0068800|Sjp_0068800|SJC_S000921.43426;Sjc_0075410|Sjp_0075410|SJC_S001206.2433;Sjc_0105130|Sjp_0…
biological_process	locomotion	1	Sjc_0018000|Sjp_0018000|SJC_S000087.375209
biological_process	metabolic process	39	Sjc_0037010|Sjp_0037010|SJC_S000262.238031;Sjc_0023460|Sjp_0023460|SJC_S000133.447692;Sjc_0031570|Sjp_0031570|SJC_S000202.118122;Sjc_0026200|Sjp_0026200|SJC_S000157.84837;Sjc_0000920|Sjp_0000920|SJC_S000001.1296743;Sjc_0035400|Sjp_0035400|SJC_S000249.211041;Sjc_0057500|Sjp_0057500|SJC_S000617.275526;Sjc_0069310|Sjp_0069310|SJC_S000950.3684;Sjc_0005910|Sjp_0005910|SJC_S000018.502617;Sjc_0022470|Sj…
biological_process	multicellular organismal process	11	Sjc_0018000|Sjp_0018000|SJC_S000087.375209;Sjc_0002140|Sjp_0002140|SJC_S000004.940221;Sjc_0000920|Sjp_0000920|SJC_S000001.1296743;Sjc_0029900|Sjp_0029900|SJC_S000191.483037;Sjc_0022470|Sjp_0022470|SJC_S000124.257450;Sjc_0023460|Sjp_0023460|SJC_S000133.447692;Sjc_0068800|Sjp_0068800|SJC_S000921.43426;Sjc_0019530|Sjp_0019530|SJC_S000102.133869;Sjc_0030900|Sjp_0030900|SJC_S000197.495344;Sjc_0035070|…
biological_process	negative regulation of biological process	5	Sjc_0022470|Sjp_0022470|SJC_S000124.257450;Sjc_0022840|Sjp_0022840|SJC_S000128.212219;Sjc_0018000|Sjp_0018000|SJC_S000087.375209;Sjc_0005910|Sjp_0005910|SJC_S000018.502617;Sjc_0039940|Sjp_0039940|SJC_S000305.55906
biological_process	positive regulation of biological process	1	Sjc_0018000|Sjp_0018000|SJC_S000087.375209
biological_process	regulation of biological process	11	Sjc_0000920|Sjp_0000920|SJC_S000001.1296743;Sjc_0022470|Sjp_0022470|SJC_S000124.257450;Sjc_0022840|Sjp_0022840|SJC_S000128.212219;Sjc_0075410|Sjp_0075410|SJC_S001206.2433;Sjc_0035400|Sjp_0035400|SJC_S000249.211041;Sjc_0039940|Sjp_0039940|SJC_S000305.55906;Sjc_0018000|Sjp_0018000|SJC_S000087.375209;Sjc_0035070|Sjp_0035070|SJC_S000245.225039;Sjc_0005910|Sjp_0005910|SJC_S000018.502617;Sjc_0015820|Sj…
biological_process	reproduction	2	Sjc_0030900|Sjp_0030900|SJC_S000197.495344;Sjc_0019530|Sjp_0019530|SJC_S000102.133869
biological_process	reproductive process	1	Sjc_0030900|Sjp_0030900|SJC_S000197.495344
biological_process	response to stimulus	8	Sjc_0023460|Sjp_0023460|SJC_S000133.447692;Sjc_0075410|Sjp_0075410|SJC_S001206.2433;Sjc_0005910|Sjp_0005910|SJC_S000018.502617;Sjc_0000920|Sjp_0000920|SJC_S000001.1296743;Sjc_0018000|Sjp_0018000|SJC_S000087.375209;Sjc_0086300|Sjp_0086300|SJC_S001864.1495;Sjc_0035070|Sjp_0035070|SJC_S000245.225039;Sjc_0015820|Sjp_0015820|SJC_S000074.108258
biological_process	signaling	2	Sjc_0035070|Sjp_0035070|SJC_S000245.225039;Sjc_0015820|Sjp_0015820|SJC_S000074.108258
biological_process	single-organism process	21	Sjc_0000740|Sjp_0000740|SJC_S000001.908572;Sjc_0046120|Sjp_0046120|SJC_S000399.201347;Sjc_0018000|Sjp_0018000|SJC_S000087.375209;Sjc_0002140|Sjp_0002140|SJC_S000004.940221;Sjc_0000920|Sjp_0000920|SJC_S000001.1296743;Sjc_0029900|Sjp_0029900|SJC_S000191.483037;Sjc_0022470|Sjp_0022470|SJC_S000124.257450;Sjc_0023460|Sjp_0023460|SJC_S000133.447692;Sjc_0091980|Sjp_0091980|SJC_S002467.11983;Sjc_0079140|…
cellular_component	cell	45	Sjc_0069310|Sjp_0069310|SJC_S000950.3684;Sjc_0046120|Sjp_0046120|SJC_S000399.201347;Sjc_0082920|Sjp_0082920|SJC_S001690.88757;Sjc_0112300|Sjp_0112300|SJC_S007759.30;Sjc_0075410|Sjp_0075410|SJC_S001206.2433;Sjc_0060340|Sjp_0060340|SJC_S000681.118512;Sjc_0030160|Sjp_0030160|SJC_S000192.702914;Sjc_0035070|Sjp_0035070|SJC_S000245.225039;Sjc_0052070|Sjp_0052070|SJC_S000492.316469;Sjc_0036690|Sjp_00366…
cellular_component	cell junction	1	Sjc_0018000|Sjp_0018000|SJC_S000087.375209
cellular_component	cell part	45	Sjc_0069310|Sjp_0069310|SJC_S000950.3684;Sjc_0046120|Sjp_0046120|SJC_S000399.201347;Sjc_0082920|Sjp_0082920|SJC_S001690.88757;Sjc_0112300|Sjp_0112300|SJC_S007759.30;Sjc_0075410|Sjp_0075410|SJC_S001206.2433;Sjc_0060340|Sjp_0060340|SJC_S000681.118512;Sjc_0030160|Sjp_0030160|SJC_S000192.702914;Sjc_0035070|Sjp_0035070|SJC_S000245.225039;Sjc_0052070|Sjp_0052070|SJC_S000492.316469;Sjc_0036690|Sjp_00366…
cellular_component	macromolecular complex	12	Sjc_0069310|Sjp_0069310|SJC_S000950.3684;Sjc_0046120|Sjp_0046120|SJC_S000399.201347;Sjc_0035130|Sjp_0035130|SJC_S000247.76344;Sjc_0022840|Sjp_0022840|SJC_S000128.212219;Sjc_0112300|Sjp_0112300|SJC_S007759.30;Sjc_0000740|Sjp_0000740|SJC_S000001.908572;Sjc_0005910|Sjp_0005910|SJC_S000018.502617;Sjc_0115020|Sjp_0115020|SJC_S008447.9179;Sjc_0025810|Sjp_0025810|SJC_S000153.193765;Sjc_0036690|Sjp_00366…
cellular_component	membrane	12	Sjc_0000920|Sjp_0000920|SJC_S000001.1296743;Sjc_0075410|Sjp_0075410|SJC_S001206.2433;Sjc_0040780|Sjp_0040780|SJC_S000315.357600;Sjc_0065230|Sjp_0065230|SJC_S000810.12798;Sjc_0077300|Sjp_0077300|SJC_S001301.73910;Sjc_0060870|Sjp_0060870|SJC_S000692.12561;Sjc_0060340|Sjp_0060340|SJC_S000681.118512;Sjc_0018570|Sjp_0018570|SJC_S000091.183425;Sjc_0079140|Sjp_0079140|SJC_S001387.27900;Sjc_0030160|Sjp_0…
cellular_component	membrane part	7	Sjc_0040780|Sjp_0040780|SJC_S000315.357600;Sjc_0018570|Sjp_0018570|SJC_S000091.183425;Sjc_0000920|Sjp_0000920|SJC_S000001.1296743;Sjc_0079140|Sjp_0079140|SJC_S001387.27900;Sjc_0030160|Sjp_0030160|SJC_S000192.702914;Sjc_0058200|Sjp_0058200|SJC_S000631.12360;Sjc_0019480|Sjp_0019480|SJC_S000102.10835
cellular_component	membrane-enclosed lumen	5	Sjc_0036690|Sjp_0036690|SJC_S000259.38485;Sjc_0086300|Sjp_0086300|SJC_S001864.1495;Sjc_0022840|Sjp_0022840|SJC_S000128.212219;Sjc_0118270|Sjp_0118270|SJC_S010088.640;Sjc_0025810|Sjp_0025810|SJC_S000153.193765
cellular_component	organelle	24	Sjc_0046120|Sjp_0046120|SJC_S000399.201347;Sjc_0082920|Sjp_0082920|SJC_S001690.88757;Sjc_0112300|Sjp_0112300|SJC_S007759.30;Sjc_0075410|Sjp_0075410|SJC_S001206.2433;Sjc_0060340|Sjp_0060340|SJC_S000681.118512;Sjc_0030160|Sjp_0030160|SJC_S000192.702914;Sjc_0035070|Sjp_0035070|SJC_S000245.225039;Sjc_0052070|Sjp_0052070|SJC_S000492.316469;Sjc_0036690|Sjp_0036690|SJC_S000259.38485;Sjc_0055090|Sjp_0055…
cellular_component	organelle part	16	Sjc_0046120|Sjp_0046120|SJC_S000399.201347;Sjc_0082920|Sjp_0082920|SJC_S001690.88757;Sjc_0112300|Sjp_0112300|SJC_S007759.30;Sjc_0036690|Sjp_0036690|SJC_S000259.38485;Sjc_0000920|Sjp_0000920|SJC_S000001.1296743;Sjc_0075410|Sjp_0075410|SJC_S001206.2433;Sjc_0018570|Sjp_0018570|SJC_S000091.183425;Sjc_0035130|Sjp_0035130|SJC_S000247.76344;Sjc_0091980|Sjp_0091980|SJC_S002467.11983;Sjc_0115020|Sjp_01150…
molecular_function	binding	32	Sjc_0035070|Sjp_0035070|SJC_S000245.225039;Sjc_0065230|Sjp_0065230|SJC_S000810.12798;Sjc_0032110|Sjp_0032110|SJC_S000208.294843;Sjc_0035130|Sjp_0035130|SJC_S000247.76344;Sjc_0082920|Sjp_0082920|SJC_S001690.88757;Sjc_0025540|Sjp_0025540|SJC_S000150.78004;Sjc_0112300|Sjp_0112300|SJC_S007759.30;Sjc_0015820|Sjp_0015820|SJC_S000074.108258;Sjc_0025810|Sjp_0025810|SJC_S000153.193765;Sjc_0023460|Sjp_0023…
molecular_function	catalytic activity	36	Sjc_0035400|Sjp_0035400|SJC_S000249.211041;Sjc_0106630|Sjp_0106630|SJC_S004823.893;Sjc_0086160|Sjp_0086160|SJC_S001851.537;Sjc_0026200|Sjp_0026200|SJC_S000157.84837;Sjc_0018570|Sjp_0018570|SJC_S000091.183425;Sjc_0002140|Sjp_0002140|SJC_S000004.940221;Sjc_0019530|Sjp_0019530|SJC_S000102.133869;Sjc_0055090|Sjp_0055090|SJC_S000563.37832;Sjc_0082920|Sjp_0082920|SJC_S001690.88757;Sjc_0112300|Sjp_01123…
molecular_function	molecular transducer activity	1	Sjc_0056230|Sjp_0056230|SJC_S000585.180368
molecular_function	structural molecule activity	1	Sjc_0069310|Sjp_0069310|SJC_S000950.3684
molecular_function	transporter activity	6	Sjc_0000920|Sjp_0000920|SJC_S000001.1296743;Sjc_0105130|Sjp_0105130|SJC_S004423.986;Sjc_0037010|Sjp_0037010|SJC_S000262.238031;Sjc_0079140|Sjp_0079140|SJC_S001387.27900;Sjc_0075410|Sjp_0075410|SJC_S001206.2433;Sjc_0019480|Sjp_0019480|SJC_S000102.10835
